# Supplementary material for: Phenology-dependent cold exposure and thermal performance of Ostrinia nubilalis ecotypes
Source: BMC Evol Biol. 2020 Mar 6;20:34. doi: 10.1186/s12862-020-1598-6 (PMC7059338; doi:10.1186/s12862-020-1598-6)
Supplement: Supplementary file 4 — Additional file 4. Supplementary Table 1. Results from glm testing the effects of collection location and minimum monthly temperature from 2008 to 2010. [file 12862_2020_1598_MOESM4_ESM.xlsx]

## Sheet: Sheet1
Supplementary Table 1. Results from glm testing the effects of collection location and minimum monthly temperature from 2008-2010
Month	Loaction	Strain	Mean Minimum Temperature (°C)	Tukey-adjusted P-value*
January	Geneva	BE	-8.93	0.24
	Erieville	UZ	-11.03
February	Geneva	BE	-7.33	0.72
	Erieville	UZ	-9.12
March	Geneva	BE	-3.48	0.06
	Erieville	UZ	-5.8
April	Geneva	BE	3.4	0.88
	Erieville	UZ	1.99
May	Geneva	BE	7.82	0.97
	Erieville	UZ	6.62
June	Geneva	BE	14.04	0.26
	Erieville	UZ	12.02
July	Geneva	BE	15.99	0.98
	Erieville	UZ	14.81
August	Geneva	BE	15.28	0.96
	Erieville	UZ	14.03
September	Geneva	BE	10.83	1
	Erieville	UZ	10.19
October	Geneva	BE	4.88	0.94
	Erieville	UZ	3.6
November	Geneva	BE	0.04	1
	Erieville	UZ	-0.25
December	Geneva	BE	-6.34	0.97
	Erieville	UZ	-7.71
* Tukey-adjusted post-hoc pairwise comparisons (Tukey’s honest significant difference test (HSD)) of the least-squares mean monthly minumum temperuare by location
