# Supplementary material for: Phenology-dependent cold exposure and thermal performance of Ostrinia nubilalis ecotypes
Source: BMC Evol Biol. 2020 Mar 6;20:34. doi: 10.1186/s12862-020-1598-6 (PMC7059338; doi:10.1186/s12862-020-1598-6)
Supplement: Supplementary file 5 — Additional file 5. Supplementary Table 2. Number of E and Z adult male corn borers collected from Farmington, NY between 1999 and 2010. [file 12862_2020_1598_MOESM5_ESM.txt]

Supplementary Table 2. Number of E and Z adult male corn borers collected from Farmington, NY between 1999-2010
location	date	month	day	year	ECB.E	ECB.Z
Farmington	5/25/99	5	25	1999	0	0
Farmington	6/1/99	6	1	1999	135	1
Farmington	6/8/99	6	8	1999	61	1
Farmington	6/15/99	6	15	1999	18	0
Farmington	6/22/99	6	22	1999	2	0
Farmington	6/29/99	6	29	1999	4	4
Farmington	7/6/99	7	6	1999	3	9
Farmington	7/13/99	7	13	1999	2	3
Farmington	7/20/99	7	20	1999	15	0
Farmington	7/27/99	7	27	1999	60	6
Farmington	8/3/99	8	3	1999	30	0
Farmington	8/10/99	8	10	1999	10	0
Farmington	8/17/99	8	17	1999	8	0
Farmington	8/24/99	8	24	1999	4	1
Farmington	8/31/99	8	31	1999	3	1
Farmington	9/7/99	9	7	1999	4	4
Farmington	9/14/99	9	14	1999	4	1
Farmington	9/21/99	9	21	1999	1	2
Farmington	9/28/99	9	28	1999	1	0
Farmington	5/23/00	5	23	2000	0	0
Farmington	5/30/00	5	30	2000	3	0
Farmington	6/6/00	6	6	2000	37	0
Farmington	6/13/00	6	13	2000	61	3
Farmington	6/20/00	6	20	2000	98	11
Farmington	6/27/00	6	27	2000	22	42
Farmington	7/4/00	7	4	2000	4	78
Farmington	7/11/00	7	11	2000	2	54
Farmington	7/18/00	7	18	2000	1	43
Farmington	7/25/00	7	25	2000	1	28
Farmington	8/1/00	8	1	2000	18	50
Farmington	8/8/00	8	8	2000	11	17
Farmington	8/15/00	8	15	2000	19	11
Farmington	8/22/00	8	22	2000	13	1
Farmington	8/29/00	8	29	2000	21	4
Farmington	9/5/00	9	5	2000	23	2
Farmington	9/12/00	9	12	2000	4	0
Farmington	9/19/00	9	19	2000	0	0
Farmington	9/26/00	9	26	2000	0	0
Farmington	5/22/01	5	22	2001	4	0
Farmington	5/29/01	5	29	2001	10	0
Farmington	6/5/01	6	5	2001	5	0
Farmington	6/12/01	6	12	2001	21	0
Farmington	6/19/01	6	19	2001	17	5
Farmington	6/26/01	6	26	2001	3	0
Farmington	7/3/01	7	3	2001	0	0
Farmington	7/10/01	7	10	2001	0	15
Farmington	7/17/01	7	17	2001	0	12
Farmington	7/24/01	7	24	2001	3	6
Farmington	7/31/01	7	31	2001	13	4
Farmington	8/7/01	8	7	2001	18	0
Farmington	8/14/01	8	14	2001	8	2
Farmington	8/21/01	8	21	2001	1	4
Farmington	8/28/01	8	28	2001	6	9
Farmington	9/4/01	9	4	2001	3	5
Farmington	9/11/01	9	11	2001	3	1
Farmington	9/18/01	9	18	2001	3	0
Farmington	9/25/01	9	25	2001	0	1
Farmington	5/28/02	5	28	2002	0	0
Farmington	6/4/02	6	4	2002	12	0
Farmington	6/11/02	6	11	2002	46	0
Farmington	6/18/02	6	18	2002	66	9
Farmington	6/24/02	6	24	2002	4	40
Farmington	7/2/02	7	2	2002	26	50
Farmington	7/9/02	7	9	2002	1	5
Farmington	7/16/02	7	16	2002	0	1
Farmington	7/23/02	7	23	2002	0	1
Farmington	7/30/02	7	30	2002	1	21
Farmington	8/6/02	8	6	2002	3	32
Farmington	8/13/02	8	13	2002	8	0
Farmington	8/20/02	8	20	2002	25	43
Farmington	8/27/02	8	27	2002	11	30
Farmington	9/3/02	9	3	2002	4	8
Farmington	9/10/02	9	10	2002	2	1
Farmington	9/17/02	9	17	2002	2	2
Farmington	9/24/02	9	24	2002	4	0
Farmington	6/3/03	6	3	2003	0	0
Farmington	6/10/03	6	10	2003	1	17
Farmington	6/17/03	6	17	2003	141	11
Farmington	6/24/03	6	24	2003	47	20
Farmington	7/1/03	7	1	2003	26	15
Farmington	7/8/03	7	8	2003	9	12
Farmington	7/15/03	7	15	2003	3	20
Farmington	7/22/03	7	22	2003	1	10
Farmington	7/29/03	7	29	2003	8	35
Farmington	8/5/03	8	5	2003	130	25
Farmington	8/12/03	8	12	2003	428	76
Farmington	8/19/03	8	19	2003	89	14
Farmington	8/26/03	8	26	2003	10	2
Farmington	9/2/03	9	2	2003	10	11
Farmington	9/9/03	9	9	2003	1	0
Farmington	9/16/03	9	16	2003	0	7
Farmington	9/23/03	9	23	2003	0	0
Farmington	5/25/04	5	25	2004	11	0
Farmington	6/1/04	6	1	2004	45	0
Farmington	6/8/04	6	8	2004	115	5
Farmington	6/15/04	6	15	2004	26	10
Farmington	6/22/04	6	22	2004	8	28
Farmington	6/29/04	6	29	2004	2	5
Farmington	7/6/04	7	6	2004	0	7
Farmington	7/13/04	7	13	2004	0	26
Farmington	7/20/04	7	20	2004	0	86
Farmington	7/27/04	7	27	2004	0	20
Farmington	8/3/04	8	3	2004	12	2
Farmington	8/10/04	8	10	2004	10	0
Farmington	8/17/04	8	17	2004	48	0
Farmington	8/24/04	8	24	2004	22	6
Farmington	8/31/04	8	31	2004	26	8
Farmington	9/7/04	9	7	2004	1	20
Farmington	9/14/04	9	14	2004	0	6
Farmington	9/21/04	9	21	2004	0	0
Farmington	9/28/04	9	28	2004	0	1
Farmington	9/28/04	9	28	2004	NA	NA
Farmington	5/31/05	5	31	2005	1	0
Farmington	6/7/05	6	7	2005	4	2
Farmington	6/14/05	6	14	2005	6	1
Farmington	6/21/05	6	21	2005	6	1
Farmington	6/28/05	6	28	2005	0	0
Farmington	7/5/05	7	5	2005	0	2
Farmington	7/12/05	7	12	2005	0	3
Farmington	7/19/05	7	19	2005	1	17
Farmington	7/26/05	7	26	2005	25	2
Farmington	8/2/05	8	2	2005	38	0
Farmington	8/9/05	8	9	2005	39	10
Farmington	8/16/05	8	16	2005	35	27
Farmington	8/23/05	8	23	2005	2	5
Farmington	8/30/05	8	30	2005	0	1
Farmington	9/6/05	9	6	2005	0	1
Farmington	9/13/05	9	13	2005	3	0
Farmington	9/20/05	9	20	2005	2	2
Farmington	9/27/05	9	27	2005	0	0
Farmington	5/23/06	5	23	2006	0	0
Farmington	5/30/06	5	30	2006	13	0
Farmington	6/6/06	6	6	2006	5	1
Farmington	6/13/06	6	13	2006	6	0
Farmington	6/20/06	6	20	2006	4	1
Farmington	6/27/06	6	27	2006	1	11
Farmington	7/4/06	7	4	2006	0	4
Farmington	7/11/06	7	11	2006	0	12
Farmington	7/18/06	7	18	2006	0	50
Farmington	7/25/06	7	25	2006	23	41
Farmington	8/1/06	8	1	2006	13	2
Farmington	8/8/06	8	8	2006	1	8
Farmington	8/15/06	8	15	2006	2	0
Farmington	8/22/06	8	22	2006	4	0
Farmington	8/29/06	8	29	2006	6	19
Farmington	9/5/06	9	5	2006	4	12
Farmington	9/12/06	9	12	2006	1	8
Farmington	9/19/06	9	19	2006	5	0
Farmington	9/26/06	9	26	2006	0	0
Farmington	5/29/07	5	29	2007	8	0
Farmington	6/5/07	6	5	2007	110	20
Farmington	6/12/07	6	12	2007	5	0
Farmington	6/19/07	6	19	2007	4	4
Farmington	6/26/07	6	26	2007	0	6
Farmington	7/3/07	7	3	2007	0	4
Farmington	7/10/07	7	10	2007	2	6
Farmington	7/17/07	7	17	2007	5	6
Farmington	7/24/07	7	24	2007	20	7
Farmington	7/31/07	7	31	2007	45	15
Farmington	8/7/07	8	7	2007	6	5
Farmington	8/14/07	8	14	2007	16	12
Farmington	8/21/07	8	21	2007	1	0
Farmington	8/28/07	8	28	2007	0	0
Farmington	9/4/07	9	4	2007	7	2
Farmington	9/11/07	9	11	2007	5	0
Farmington	9/18/07	9	18	2007	0	0
Farmington	9/25/07	9	25	2007	0	1
Farmington	5/20/08	5	20	2008	0	0
Farmington	6/3/08	6	3	2008	10	0
Farmington	6/10/08	6	10	2008	60	0
Farmington	6/17/08	6	17	2008	14	0
Farmington	6/24/08	6	24	2008	4	0
Farmington	7/1/08	7	1	2008	0	0
Farmington	7/8/08	7	8	2008	0	0
Farmington	7/15/08	7	15	2008	0	5
Farmington	7/22/08	7	22	2008	5	5
Farmington	7/29/08	7	29	2008	36	0
Farmington	8/5/08	8	5	2008	33	1
Farmington	8/12/08	8	12	2008	6	0
Farmington	8/19/08	8	19	2008	0	0
Farmington	8/26/08	8	26	2008	3	0
Farmington	9/2/08	9	2	2008	1	7
Farmington	9/9/08	9	9	2008	1	1
Farmington	9/16/08	9	16	2008	0	0
Farmington	9/23/08	9	23	2008	0	1
Farmington	5/26/09	5	26	2009	4	0
Farmington	6/2/09	6	2	2009	4	0
Farmington	6/9/09	6	9	2009	20	1
Farmington	6/16/09	6	16	2009	NA	1
Farmington	6/23/09	6	23	2009	0	1
Farmington	6/30/09	6	30	2009	2	1
Farmington	7/7/09	7	7	2009	2	1
Farmington	7/14/09	7	14	2009	0	1
Farmington	7/21/09	7	21	2009	0	2
Farmington	7/28/09	7	28	2009	1	2
Farmington	8/4/09	8	4	2009	1	3
Farmington	8/11/09	8	11	2009	3	0
Farmington	8/18/09	8	18	2009	23	0
Farmington	8/25/09	8	25	2009	3	2
Farmington	9/1/09	9	1	2009	2	1
Farmington	9/8/09	9	8	2009	0	0
Farmington	9/15/09	9	15	2009	0	0
Farmington	9/22/09	9	22	2009	1	1
Farmington	9/29/09	9	29	2009	0	0
Farmington	5/25/10	5	25	2010	0	0
Farmington	6/1/10	6	1	2010	8	0
Farmington	6/8/10	6	8	2010	3	1
Farmington	6/15/10	6	15	2010	2	0
Farmington	6/22/10	6	22	2010	0	0
Farmington	7/6/10	7	6	2010	0	5
Farmington	7/13/10	7	13	2010	0	12
Farmington	7/20/10	7	20	2010	0	12
Farmington	8/3/10	8	3	2010	0	0
Farmington	8/10/10	8	10	2010	1	1
Farmington	8/17/10	8	17	2010	0	0
Farmington	8/24/10	8	24	2010	2	0
Farmington	8/31/10	8	31	2010	1	0
Farmington	9/7/10	9	7	2010	1	NA
Farmington	9/14/10	9	14	2010	0	0
Farmington	9/21/10	9	21	2010	0	2
Farmington	9/28/10	9	28	2010	0	0
